# Supplementary material for: Inspired Fluorinated BDD Film for Multifunctional Protection of Downhole Sensor Electrodes
Source: Nanomaterials (Basel). 2025 Oct 28;15(21):1647. doi: 10.3390/nano15211647 (PMC12609872; doi:10.3390/nano15211647)
Supplement: Supplementary file 1 [file nanomaterials-15-01647-s001.zip]

Archive with 1 entries (1 files):
- nanomaterials-3897538-supplementary.pdf
